# Supplementary material for: Tea and Chicory Extract Characterization, Classification and Authentication by Non-Targeted HPLC-UV-FLD Fingerprinting and Chemometrics
Source: Foods. 2021 Nov 28;10(12):2935. doi: 10.3390/foods10122935 (PMC8700607; doi:10.3390/foods10122935)
Supplement: Supplementary file 1 [file foods-10-02935-s001.zip]

Archive with 1 entries (1 files):
- foods-1470625-supplementary.pdf
